# Supplementary material for: Factors Associated With Antiseizure Medication Adherence in Patients With Epilepsy: A Systematic Review
Source: Brain Behav. 2026 Jun 14;16(6):e71550. doi: 10.1002/brb3.71550 (PMC13265823; doi:10.1002/brb3.71550)
Supplement: Supplementary file 1 — Supplementary Table: brb371550‐sup‐0001‐TableS1.xlsx [file BRB3-16-e71550-s001.xlsx]

## Sheet: Sayfa1
First Author of the Study (Year)	Study Design	Country	Number of populations/participants	JBI Q1	JBI Q2	JBI Q3	JBI Q4	JBI Q5	JBI Q6	JBI Q7	JBI Q8	Total JBI Score	Risk of Bias
Ferrari et al.(2013)	Prospective Cross-Sectional Study	Brazil	385 (18 years and older)	Yes	Yes	Yes	Yes	Yes	No	Yes	Yes	7	Low
Gurumurthy et al. (2017)	Cross-sectional Study	India	451 (18 years and older)	Yes	Yes	Yes	Yes	Yes	No	Yes	Yes	7	Low
Kumar et al. (2021)	Cross-sectional Study	India	268 (18 years and older)	Yes	Yes	Yes	Yes	Yes	No	Yes	Yes	7	Low
Korkmaz et al. (2020)	Cross-sectional Study	Turkey	226 child and adolescent caregivers	Yes	Yes	Yes	Yes	Yes	No	Yes	Yes	7	Low
Dayapoğlu et al. (2021)	Descriptive, Cross-Sectional	Turkey	174 (18 years and older)	Yes	Yes	Yes	Yes	Yes	No	Yes	Yes	7	Low
Narducci et al. (2023)	Cross-sectional Study	Italy	200 (18 years and older)	Yes	Yes	Yes	Yes	Yes	No	Yes	Yes	7	Low
Guo et al. (2015)	Cross-sectional Study	China	184 (18 years and older)	Yes	Yes	Yes	Yes	Yes	No	Yes	Yes	7	Low
Verma et al. (2018)	Cross-sectional Study	India (rural)	230 (18 years and older)	Yes	Yes	Yes	Yes	Yes	No	Yes	Yes	7	Low
Abebe et al. (2022)	Cross-sectional Study	Ethiopia	187 (18 years and older)	Yes	Yes	Yes	Yes	Yes	No	Yes	Yes	7	Low
Dabilgou et al., (2025)	Cross-sectional Study	Burkina Faso	107 (18 years and older)	Yes	Yes	Yes	Yes	Yes	No	Yes	Yes	7	Low
Yang et al., (2023)	Cross-sectional Study	China	1847 children	Yes	Yes	Yes	Yes	Yes	No	Yes	Yes	7	Low
Choi et al. (2023)	Cross-sectional Study	ABD, New York	644 (18 years and older)	Yes	Yes	Yes	Yes	Yes	No	Yes	Yes	7	Low
Dima (2022)	Cross-sectional Study	Ethiopia	192 Children	Yes	Yes	Yes	Yes	Yes	No	Yes	Yes	7	Low
Afsharkhas et al., (2022)	Cross-sectional Study	Iran	120 (children)	Yes	Yes	Yes	Yes	Yes	No	Yes	Yes	7	Low
Özer et al., 2023	Cross-sectional Study	Turkey	150 (18 years and older)	Yes	Yes	Yes	Yes	Yes	No	Yes	Yes	7	Low
Fadare et al. (2018)	Cross-sectional study	Nigeria	126 children	Yes	Yes	Yes	Yes	Yes	No	Yes	Yes	7	Low
Chauhan et al. (2018)	Cross-sectional study	India	With 112 children and their caregivers	Yes	Yes	Yes	Yes	Yes	No	Yes	Yes	7	Low
Tan et al. (2015)	Cross-sectional study	Malaysia	145 (18 years and older)	Yes	Yes	Yes	Yes	Yes	No	Yes	Yes	7	Low
Mamo et al. (2024)	Cross-sectional Study	Ethiopia	214	Yes	Yes	Yes	Yes	Yes	No	Yes	Yes	7	Low
Yang et al. (2020)	Cross-sectional Study	China	399 children	Yes	Yes	Yes	Yes	Yes	No	Yes	Yes	7	Low
Yang et al., (2025)	Cross-sectional study	China	1357 children	Yes	Yes	Yes	Yes	Yes	No	Yes	Yes	7	Low
Hasiso et al., (2016)	Cross-sectional Study	Ethiopia	194	Yes	Yes	Yes	Yes	Yes	No	Yes	Yes	7	Low
Akoluk et al., (2021)	Cross-sectional Study	Turkey	325	Yes	Yes	Yes	Yes	Yes	No	Yes	Yes	7	Low
Teh et al., (2020)	Cross-sectional Study	Malaysia	208	Yes	Yes	Yes	Yes	Yes	No	Yes	Yes	7	Low
Sunny (2020)	Cross-sectional Study	India	304	Yes	Yes	Yes	Yes	Yes	No	Yes	Yes	7	Low
Solomon (2023)	Cross-sectional Study	Ethiopia	352	Yes	Yes	Yes	Yes	Yes	No	Yes	Yes	7	Low
Motioleslam (2024)	Cross-sectional Study	Iran	250	Yes	Yes	Yes	Yes	Yes	No	Yes	Yes	7	Low
Khatooni (2024)	Cross-sectional Study	Iran	235	Yes	Yes	Yes	Yes	Yes	No	Yes	Yes	7	Low
Verma et al. (2020)	Cross-sectional study	India	385	Yes	Yes	Yes	Yes	Yes	No	Yes	Yes	7	Low
Chen et al. (2010)	Cross-sectional Study	Taiwan	357	Yes	Yes	Yes	Yes	Yes	No	Yes	Yes	7	Low
Büyükbayram (2023)	Cross-sectional Study	Turkey	220	Yes	Yes	Yes	Yes	Yes	No	Yes	Yes	7	Low
Almwled (2022)	Cross-sectional Study	Saudi Arabia	207	Yes	Yes	Yes	Yes	Yes	No	Yes	Yes	7	Low
Chesaniuk (2014)	Cross-sectional Study	Colombia	140	Yes	Yes	Yes	Yes	Yes	No	Yes	Yes	7	Low
Liu (2013)	Cross-sectional Study	China	368 (All age groups)	Yes	Yes	Yes	Yes	Yes	No	Yes	Yes	7	Low
Getnet (2016)	Cross-sectional Study	Ethiopia	450	Yes	Yes	Yes	Yes	Yes	No	Yes	Yes	7	Low
Niriayo (2019)	Cross-sectional Study	Ethiopia	292	Yes	Yes	Yes	Yes	Yes	No	Yes	Yes	7	Low
Lin (2018)	Cross-sectional Study	Iran	760	Yes	Yes	Yes	Yes	Yes	No	Yes	Yes	7	Low
Memiş (2020)	Cross-sectional Study	Turkey	125 children and parents	Yes	Yes	Yes	Yes	Yes	No	Yes	Yes	7	Low
Suzuki et al. (2020)	Cohort cross-sectional study	Japan	855 (15 years and older)	Yes	Yes	Yes	Yes	Yes	No	Yes	Yes	7	Low
For Cohort Study
First Author of the Study (Year)	Study Design	Country	Number of populations/participants	JBI Cohor Q1	Q2	Q3	Q4	Q5	Q6	Q7	Q8	Q9	Q10	Q11	Total Score
Taha (2024)	Cohort	Scotland	266	Yes	Yes	Yes	Yes	Yes	Yes	Yes	Yes	No	unclear	Yes	9
Asghar et al., (2021)	Cohort Study	Pakistan	11490	Yes	Yes	Yes	Yes	Yes	Yes	Yes	Yes	Yes	Yes	Yes	11
